# Supplementary material for: Invasion of sorghum in the Americas by a new sugarcane aphid (Melanaphis sacchari) superclone
Source: PLoS One. 2018 Apr 25;13(4):e0196124. doi: 10.1371/journal.pone.0196124 (PMC5919042; doi:10.1371/journal.pone.0196124)
Supplement: S2 Table — (XLSX) [file pone.0196124.s004.xlsx]

## Sheet: Feuil1
sample	specimen	field code	host plant	date of collect	MLG	COI haplotype	BOLD reference	COI GenBank accession
US-LA-01	SNIB00007_0108	8_3_1 (CIR53#0803001)	sugarcane	2007-08-21	Ms9	n.a.
US-LA-01	SNIB00007_0109	8_3_9 (CIR53#0803009)	sugarcane	2007-08-21	Ms9	n.a.
US-LA-01	SNIB00007_0110	8_3_17 (CIR53#0803017)	sugarcane	2007-08-21	Ms9	n.a.
US-LA-01	SNIB00007_0111	8_3_2 (CIR53#0803002)	sugarcane	2007-08-21	Ms9	n.a.
US-LA-01	SNIB00007_0112	8_3_4 (CIR53#0803004)	sugarcane	2007-08-21	Ms9	n.a.
US-LA-01	SNIB00007_0113	8_3_6 (CIR53#0803006)	sugarcane	2007-08-21	Ms9	n.a.
US-LA-01	SNIB00007_0114	8_3_7 (CIR53#0803007)	sugarcane	2007-08-21	Ms9	n.a.
US-LA-01	SNIB00007_0115	8_3_8 (CIR53#0803008)	sugarcane	2007-08-21	Ms9	n.a.
US-LA-01	SNIB00007_0116	8_3_11 (CIR53#0803011)	sugarcane	2007-08-21	Ms9	n.a.
US-LA-01	SNIB00007_0117	8_3_12 (CIR53#0803012)	sugarcane	2007-08-21	Ms9	n.a.
US-LA-01	SNIB00007_0118	8_3_13 (CIR53#0803013)	sugarcane	2007-08-21	Ms9	n.a.
US-LA-01	SNIB00007_0119	8_3_14 (CIR53#0803014)	sugarcane	2007-08-21	Ms9	n.a.
US-LA-01	SNIB00007_0120	8_3_15 (CIR53#0803015)	sugarcane	2007-08-21	Ms9	n.a.
US-LA-01	SNIB00007_0121	8_3_18 (CIR53#0803018)	sugarcane	2007-08-21	Ms9	n.a.
US-LA-01	SNIB00007_0122	8_3_19 (CIR53#0803019)	sugarcane	2007-08-21	Ms9	n.a.
US-LA-01	SNIB00007_0123	8_3_21 (CIR53#0803021)	sugarcane	2007-08-21	Ms9	n.a.
US-LA-01	SNIB00007_0124	8_3_23 (CIR53#0803023)	sugarcane	2007-08-21	Ms9	n.a.
US-LA-01	SNIB00007_0125	8_3_24 (CIR53#0803024)	sugarcane	2007-08-21	Ms9	n.a.
US-LA-01	SNIB00007_0126	8_3_25 (CIR53#0803025)	sugarcane	2007-08-21	Ms9	n.a.
US-LA-01	SNIB00007_0127	8_3_26 (CIR53#0803026)	sugarcane	2007-08-21	Ms9	n.a.
US-LA-01	SNIB00007_0128	8_3_27 (CIR53#0803027)	sugarcane	2007-08-21	Ms9	n.a.
US-LA-01	SNIB00007_0129	8_3_29 (CIR53#0803029)	sugarcane	2007-08-21	Ms9	n.a.
US-LA-01	SNIB00007_0130	8_3_30 (CIR53#0803030)	sugarcane	2007-08-21	Ms9	n.a.
US-LA-01	SNIB00007_0131	8_3_31 (CIR53#0803031)	sugarcane	2007-08-21	Ms9	n.a.
US-LA-01	SNIB00007_0132	8_3_32 (CIR53#0803032)	sugarcane	2007-08-21	Ms9	n.a.
US-LA-02	SNIB00008_0102	lame 20 CBGP	sugarcane	2007-08-21	n.a.	H3	MSAM001-17	MG838315
US-LA-02	SNIB00008_0110	8_5_1 (CIR53#0805001)	sugarcane	2007-08-21	Ms9	n.a.
US-LA-02	SNIB00008_0111	8_5_2 (CIR53#0805002)	sugarcane	2007-08-21	Ms9	n.a.
US-LA-02	SNIB00008_0112	8_5_3 (CIR53#0805003)	sugarcane	2007-08-21	Ms9	n.a.
US-LA-02	SNIB00008_0113	8_5_5 (CIR53#0805005)	sugarcane	2007-08-21	Ms9	n.a.
US-LA-02	SNIB00008_0114	8_5_6 (CIR53#0805006)	sugarcane	2007-08-21	Ms9	n.a.
US-LA-02	SNIB00008_0115	8_5_7 (CIR53#0805007)	sugarcane	2007-08-21	Ms9	n.a.
US-LA-02	SNIB00008_0116	8_5_8 (CIR53#0805008)	sugarcane	2007-08-21	Ms9	n.a.
US-LA-02	SNIB00008_0117	8_5_9 (CIR53#0805009)	sugarcane	2007-08-21	Ms9	n.a.
US-LA-02	SNIB00008_0118	8_5_10 (CIR53#0805010)	sugarcane	2007-08-21	Ms9	n.a.
US-LA-02	SNIB00008_0119	8_5_11 (CIR53#0805011)	sugarcane	2007-08-21	Ms9	n.a.
US-LA-02	SNIB00008_0120	8_5_12 (CIR53#0805012)	sugarcane	2007-08-21	Ms9	n.a.
US-LA-02	SNIB00008_0121	8_5_13 (CIR53#0805013)	sugarcane	2007-08-21	Ms9	n.a.
US-LA-02	SNIB00008_0122	8_5_14 (CIR53#0805014)	sugarcane	2007-08-21	Ms9	n.a.
US-LA-02	SNIB00008_0123	8_5_15 (CIR53#0805015)	sugarcane	2007-08-21	Ms9	n.a.
US-LA-02	SNIB00008_0124	8_5_16 (CIR53#0805016)	sugarcane	2007-08-21	Ms9	n.a.
US-LA-02	SNIB00008_0125	8_5_17 (CIR53#0805017)	sugarcane	2007-08-21	Ms9	n.a.
US-LA-02	SNIB00008_0126	8_5_18 (CIR53#0805018)	sugarcane	2007-08-21	Ms9	n.a.
US-LA-02	SNIB00008_0127	8_5_19 (CIR53#0805019)	sugarcane	2007-08-21	Ms9	n.a.
US-LA-02	SNIB00008_0128	8_5_20 (CIR53#0805020)	sugarcane	2007-08-21	Ms9	n.a.
US-LA-02	SNIB00008_0129	8_5_21 (CIR53#0805021)	sugarcane	2007-08-21	Ms9	n.a.
US-LA-02	SNIB00008_0130	8_5_22 (CIR53#0805022)	sugarcane	2007-08-21	Ms9	n.a.
US-LA-02	SNIB00008_0131	8_5_24 (CIR53#0805024)	sugarcane	2007-08-21	Ms9	n.a.
US-LA-02	SNIB00008_0132	8_5_25 (CIR53#0805025)	sugarcane	2007-08-21	Ms9	n.a.
US-LA-02	SNIB00008_0133	8_5_26 (CIR53#0805026)	sugarcane	2007-08-21	Ms9	n.a.
US-LA-02	SNIB00008_0134	8_5_27 (CIR53#0805027)	sugarcane	2007-08-21	Ms9	n.a.
US-LA-02	SNIB00008_0135	8_5_28 (CIR53#0805028)	sugarcane	2007-08-21	Ms9	n.a.
US-LA-02	SNIB00008_0136	8_5_29 (CIR53#0805029)	sugarcane	2007-08-21	Ms9	n.a.
US-LA-02	SNIB00008_0137	8_5_30 (CIR53#0805030)	sugarcane	2007-08-21	Ms9	n.a.
US-LA-02	SNIB00008_0138	8_5_31 (CIR53#0805031)	sugarcane	2007-08-21	Ms9	n.a.
US-LA-02	SNIB00008_0139	8_5_32 (CIR53#0805032)	sugarcane	2007-08-21	Ms9	n.a.
US-LA-03	SNIB00009_0105	8_6_18 (CIR53#0806018)	sugarcane	2007-08-21	Ms10	H3	MSW008-13	KJ083208
US-LA-03	SNIB00009_0111	8_6_2 (CIR53#0806002)	sugarcane	2007-08-21	Ms9	n.a.
US-LA-03	SNIB00009_0112	8_6_3 (CIR53#0806003)	sugarcane	2007-08-21	Ms9	n.a.
US-LA-03	SNIB00009_0113	8_6_4 (CIR53#0806004)	sugarcane	2007-08-21	Ms9	n.a.
US-LA-03	SNIB00009_0114	8_6_1 (CIR53#0806001)	sugarcane	2007-08-21	Ms9	n.a.
US-LA-03	SNIB00009_0115	8_6_5 (CIR53#0806005)	sugarcane	2007-08-21	Ms9	n.a.
US-LA-03	SNIB00009_0116	8_6_6 (CIR53#0806006)	sugarcane	2007-08-21	Ms9	n.a.
US-LA-03	SNIB00009_0117	8_6_7 (CIR53#0806007)	sugarcane	2007-08-21	Ms9	n.a.
US-LA-03	SNIB00009_0118	8_6_8 (CIR53#0806008)	sugarcane	2007-08-21	Ms9	n.a.
US-LA-03	SNIB00009_0119	8_6_9 (CIR53#0806009)	sugarcane	2007-08-21	Ms9	n.a.
US-LA-03	SNIB00009_0120	8_6_10 (CIR53#0806010)	sugarcane	2007-08-21	Ms9	n.a.
US-LA-03	SNIB00009_0121	8_6_11 (CIR53#0806011)	sugarcane	2007-08-21	Ms9	n.a.
US-LA-03	SNIB00009_0122	8_6_12 (CIR53#0806012)	sugarcane	2007-08-21	Ms9	n.a.
US-LA-03	SNIB00009_0123	8_6_13 (CIR53#0806013)	sugarcane	2007-08-21	Ms9	n.a.
US-LA-03	SNIB00009_0124	8_6_14 (CIR53#0806014)	sugarcane	2007-08-21	Ms9	n.a.
US-LA-03	SNIB00009_0125	8_6_16 (CIR53#0806016)	sugarcane	2007-08-21	Ms9	n.a.
US-LA-03	SNIB00009_0126	8_6_17 (CIR53#0806017)	sugarcane	2007-08-21	Ms9	n.a.
US-LA-03	SNIB00009_0127	8_6_19 (CIR53#0806019)	sugarcane	2007-08-21	Ms9	n.a.
US-LA-03	SNIB00009_0128	8_6_20 (CIR53#0806020)	sugarcane	2007-08-21	Ms9	n.a.
US-LA-03	SNIB00009_0129	8_6_22 (CIR53#0806022)	sugarcane	2007-08-21	Ms9	n.a.
US-LA-03	SNIB00009_0130	8_6_23 (CIR53#0806023)	sugarcane	2007-08-21	Ms9	n.a.
US-LA-03	SNIB00009_0131	8_6_24 (CIR53#0806024)	sugarcane	2007-08-21	Ms9	n.a.
US-LA-03	SNIB00009_0132	8_6_25 (CIR53#0806025)	sugarcane	2007-08-21	Ms9	n.a.
US-LA-03	SNIB00009_0133	8_6_26 (CIR53#0806026)	sugarcane	2007-08-21	Ms9	n.a.
US-LA-03	SNIB00009_0134	8_6_27 (CIR53#0806027)	sugarcane	2007-08-21	Ms9	n.a.
US-LA-03	SNIB00009_0135	8_6_28 (CIR53#0806028)	sugarcane	2007-08-21	Ms9	n.a.
US-LA-03	SNIB00009_0136	8_6_29 (CIR53#0806029)	sugarcane	2007-08-21	Ms10	n.a.
US-LA-03	SNIB00009_0137	8_6_30 (CIR53#0806030)	sugarcane	2007-08-21	Ms9	n.a.
US-LA-03	SNIB00009_0138	8_6_31 (CIR53#0806031)	sugarcane	2007-08-21	Ms9	n.a.
US-LA-04	SNIB00010_0104	8_8_26 (CIR53#0808026)	Johnsongrass	2007-08-21	Ms9	H3	MSW013-13	KJ083203
US-LA-04	SNIB00010_0105	8_8_14G (CIR53#0808914)	Johnsongrass	2007-08-21	n.a.	H3	MSW012-13	KJ083204
US-LA-04	SNIB00010_0106	8_8_13G (CIR53#0808913)	Johnsongrass	2007-08-21	n.a.	H3	MSW011-13	KJ083205
US-LA-04	SNIB00010_0107	8_8_12G (CIR53#0808912)	Johnsongrass	2007-08-21	n.a.	H3	MSW010-13	KJ083206
US-LA-04	SNIB00010_0108	8_8_11G (CIR53#0808911)	Johnsongrass	2007-08-21	n.a.	H3	MSW009-13	KJ083207
US-LA-04	SNIB00010_0114	8_8_11 (CIR53#0808011)	Johnsongrass	2007-08-21	Ms9	H3	MSAM004-17	MG838314
US-LA-04	SNIB00010_0115	8_8_12 (CIR53#0808012)	Johnsongrass	2007-08-21	Ms9	n.a.
US-LA-04	SNIB00010_0116	8_8_13 (CIR53#0808013)	Johnsongrass	2007-08-21	Ms9	H3	MSAM005-17	MG838313
US-LA-04	SNIB00010_0117	8_8_1 (CIR53#0808001)	Johnsongrass	2007-08-21	Ms9	n.a.
US-LA-04	SNIB00010_0118	8_8_2 (CIR53#0808002)	Johnsongrass	2007-08-21	Ms9	n.a.
US-LA-04	SNIB00010_0119	8_8_3 (CIR53#0808003)	Johnsongrass	2007-08-21	Ms9	n.a.
US-LA-04	SNIB00010_0120	8_8_4 (CIR53#0808004)	Johnsongrass	2007-08-21	Ms9	n.a.
US-LA-04	SNIB00010_0121	8_8_5 (CIR53#0808005)	Johnsongrass	2007-08-21	Ms9	n.a.
US-LA-04	SNIB00010_0122	8_8_6 (CIR53#0808006)	Johnsongrass	2007-08-21	Ms9	n.a.
US-LA-04	SNIB00010_0123	8_8_8 (CIR53#0808008)	Johnsongrass	2007-08-21	Ms9	n.a.
US-LA-04	SNIB00010_0124	8_8_9 (CIR53#0808009)	Johnsongrass	2007-08-21	Ms9	n.a.
US-LA-04	SNIB00010_0125	8_8_10 (CIR53#0808010)	Johnsongrass	2007-08-21	Ms9	n.a.
US-LA-04	SNIB00010_0126	8_8_14 (CIR53#0808014)	Johnsongrass	2007-08-21	Ms9	n.a.
US-LA-04	SNIB00010_0127	8_8_15 (CIR53#0808015)	Johnsongrass	2007-08-21	Ms9	n.a.
US-LA-04	SNIB00010_0128	8_8_16 (CIR53#0808016)	Johnsongrass	2007-08-21	Ms9	n.a.
US-LA-04	SNIB00010_0129	8_8_17 (CIR53#0808017)	Johnsongrass	2007-08-21	Ms9	n.a.
US-LA-04	SNIB00010_0130	8_8_18 (CIR53#0808018)	Johnsongrass	2007-08-21	Ms9	n.a.
US-LA-04	SNIB00010_0131	8_8_19 (CIR53#0808019)	Johnsongrass	2007-08-21	Ms9	n.a.
US-LA-04	SNIB00010_0132	8_8_20 (CIR53#0808020)	Johnsongrass	2007-08-21	Ms9	n.a.
US-LA-04	SNIB00010_0133	8_8_21 (CIR53#0808021)	Johnsongrass	2007-08-21	Ms9	n.a.
US-LA-04	SNIB00010_0134	8_8_22 (CIR53#0808022)	Johnsongrass	2007-08-21	Ms9	n.a.
US-LA-04	SNIB00010_0135	8_8_24 (CIR53#0808024)	Johnsongrass	2007-08-21	Ms9	n.a.
US-LA-04	SNIB00010_0136	8_8_25 (CIR53#0808025)	Johnsongrass	2007-08-21	Ms9	n.a.
US-LA-04	SNIB00010_0137	8_8_27 (CIR53#0808027)	Johnsongrass	2007-08-21	Ms9	n.a.
US-LA-04	SNIB00010_0138	8_8_28 (CIR53#0808028)	Johnsongrass	2007-08-21	Ms9	n.a.
US-LA-04	SNIB00010_0139	8_8_29 (CIR53#0808029)	Johnsongrass	2007-08-21	Ms9	n.a.
US-LA-04	SNIB00010_0140	8_8_30 (CIR53#0808030)	Johnsongrass	2007-08-21	Ms9	n.a.
US-LA-04	SNIB00010_0141	8_8_31 (CIR53#0808031)	Johnsongrass	2007-08-21	Ms9	n.a.
US-LA-04	SNIB00010_0142	8_8_32 (CIR53#0808032)	Johnsongrass	2007-08-21	Ms9	n.a.
US-LA-05	SNIB00011_0110	8_10_9 (CIR53#0810009)	sugarcane	2007-09-06	Ms9	n.a.
US-LA-05	SNIB00011_0111	8_10_10 (CIR53#0810010)	sugarcane	2007-09-06	Ms9	H3	MSAM006-17	MG838312
US-LA-05	SNIB00011_0113	8_10_11 (CIR53#0810011)	sugarcane	2007-09-06	Ms9	n.a.
US-LA-05	SNIB00011_0114	8_10_1 (CIR53#0810001)	sugarcane	2007-09-06	Ms9	n.a.
US-LA-05	SNIB00011_0115	8_10_2 (CIR53#0810002)	sugarcane	2007-09-06	Ms9	n.a.
US-LA-05	SNIB00011_0116	8_10_3 (CIR53#0810003)	sugarcane	2007-09-06	Ms9	n.a.
US-LA-05	SNIB00011_0117	8_10_4 (CIR53#0810004)	sugarcane	2007-09-06	Ms9	n.a.
US-LA-05	SNIB00011_0118	8_10_5 (CIR53#0810005)	sugarcane	2007-09-06	Ms9	n.a.
US-LA-05	SNIB00011_0119	8_10_6 (CIR53#0810006)	sugarcane	2007-09-06	Ms9	n.a.
US-LA-05	SNIB00011_0120	8_10_7 (CIR53#0810007)	sugarcane	2007-09-06	Ms9	n.a.
US-LA-05	SNIB00011_0121	8_10_8 (CIR53#0810008)	sugarcane	2007-09-06	Ms9	n.a.
US-LA-05	SNIB00011_0122	8_10_12 (CIR53#0810012)	sugarcane	2007-09-06	Ms9	n.a.
US-LA-05	SNIB00011_0123	8_10_13 (CIR53#0810013)	sugarcane	2007-09-06	Ms9	n.a.
US-LA-05	SNIB00011_0124	8_10_14 (CIR53#0810014)	sugarcane	2007-09-06	Ms9	n.a.
US-LA-05	SNIB00011_0125	8_10_15 (CIR53#0810015)	sugarcane	2007-09-06	Ms9	n.a.
US-LA-05	SNIB00011_0126	8_10_16 (CIR53#0810016)	sugarcane	2007-09-06	Ms9	n.a.
US-LA-05	SNIB00011_0127	8_10_17 (CIR53#0810017)	sugarcane	2007-09-06	Ms9	n.a.
US-LA-05	SNIB00011_0128	8_10_18 (CIR53#0810018)	sugarcane	2007-09-06	Ms9	n.a.
US-LA-05	SNIB00011_0129	8_10_19 (CIR53#0810019)	sugarcane	2007-09-06	Ms9	n.a.
US-LA-05	SNIB00011_0130	8_10_20 (CIR53#0810020)	sugarcane	2007-09-06	Ms9	n.a.
US-LA-05	SNIB00011_0131	8_10_21 (CIR53#0810021)	sugarcane	2007-09-06	Ms9	n.a.
US-LA-05	SNIB00011_0132	8_10_22 (CIR53#0810022)	sugarcane	2007-09-06	Ms9	n.a.
US-LA-05	SNIB00011_0133	8_10_23 (CIR53#0810023)	sugarcane	2007-09-06	Ms9	n.a.
US-LA-05	SNIB00011_0134	8_10_24 (CIR53#0810024)	sugarcane	2007-09-06	Ms9	n.a.
US-LA-05	SNIB00011_0135	8_10_25 (CIR53#0810025)	sugarcane	2007-09-06	Ms9	n.a.
US-LA-05	SNIB00011_0136	8_10_26 (CIR53#0810026)	sugarcane	2007-09-06	Ms9	n.a.
US-LA-05	SNIB00011_0137	8_10_27 (CIR53#0810027)	sugarcane	2007-09-06	Ms9	n.a.
US-LA-05	SNIB00011_0138	8_10_28 (CIR53#0810028)	sugarcane	2007-09-06	Ms9	n.a.
US-LA-05	SNIB00011_0139	8_10_29 (CIR53#0810029)	sugarcane	2007-09-06	Ms9	n.a.
US-LA-05	SNIB00011_0140	8_10_30 (CIR53#0810030)	sugarcane	2007-09-06	Ms9	n.a.
US-LA-05	SNIB00011_0141	8_10_31 (CIR53#0810031)	sugarcane	2007-09-06	Ms9	n.a.
US-LA-05	SNIB00011_0142	8_10_32 (CIR53#0810032)	sugarcane	2007-09-06	Ms9	n.a.
US-LA-06	SNIB00012_0110	8_14_3 (CIR53#0814003)	sugarcane	2007-09-18	Ms9	n.a.
US-LA-06	SNIB00012_0111	8_14_4 (CIR53#0814004)	sugarcane	2007-09-18	Ms9	n.a.
US-LA-06	SNIB00012_0112	8_14_5 (CIR53#0814005)	sugarcane	2007-09-18	Ms9	n.a.
US-LA-06	SNIB00012_0113	8_14_6 (CIR53#0814006)	sugarcane	2007-09-18	Ms9	n.a.
US-LA-06	SNIB00012_0114	8_14_7 (CIR53#0814007)	sugarcane	2007-09-18	Ms9	n.a.
US-LA-06	SNIB00012_0115	8_14_8 (CIR53#0814008)	sugarcane	2007-09-18	Ms9	n.a.
US-LA-06	SNIB00012_0116	8_14_10 (CIR53#0814010)	sugarcane	2007-09-18	Ms9	n.a.
US-LA-06	SNIB00012_0117	8_14_13 (CIR53#0814013)	sugarcane	2007-09-18	Ms9	n.a.
US-LA-06	SNIB00012_0118	8_14_14 (CIR53#0814014)	sugarcane	2007-09-18	Ms9	n.a.
US-LA-06	SNIB00012_0119	8_14_15 (CIR53#0814015)	sugarcane	2007-09-18	Ms9	n.a.
US-LA-06	SNIB00012_0120	8_14_17 (CIR53#0814017)	sugarcane	2007-09-18	Ms9	n.a.
US-LA-06	SNIB00012_0121	8_14_18 (CIR53#0814018)	sugarcane	2007-09-18	Ms9	n.a.
US-LA-06	SNIB00012_0122	8_14_19 (CIR53#0814019)	sugarcane	2007-09-18	Ms9	n.a.
US-LA-06	SNIB00012_0123	8_14_21 (CIR53#0814021)	sugarcane	2007-09-18	Ms9	n.a.
US-LA-06	SNIB00012_0124	8_14_22 (CIR53#0814022)	sugarcane	2007-09-18	Ms9	n.a.
US-LA-06	SNIB00012_0125	8_14_23 (CIR53#0814023)	sugarcane	2007-09-18	Ms9	n.a.
US-LA-06	SNIB00012_0126	8_14_24 (CIR53#0814024)	sugarcane	2007-09-18	Ms9	n.a.
US-LA-06	SNIB00012_0127	8_14_25 (CIR53#0814025)	sugarcane	2007-09-18	Ms9	n.a.
US-LA-06	SNIB00012_0128	8_14_26 (CIR53#0814026)	sugarcane	2007-09-18	Ms9	n.a.
US-LA-06	SNIB00012_0129	8_14_27 (CIR53#0814027)	sugarcane	2007-09-18	Ms9	n.a.
US-LA-06	SNIB00012_0130	8_14_29 (CIR53#0814029)	sugarcane	2007-09-18	Ms9	n.a.
US-LA-06	SNIB00012_0131	8_14_33 (CIR53#0814033)	sugarcane	2007-09-18	Ms9	n.a.
US-LA-06	SNIB00012_0132	8_14_37 (CIR53#0814037)	sugarcane	2007-09-18	Ms9	n.a.
US-LA-06	SNIB00012_0133	8_14_38 (CIR53#0814038)	sugarcane	2007-09-18	Ms9	n.a.
US-LA-06	SNIB00012_0134	8_14_39 (CIR53#0814039)	sugarcane	2007-09-18	Ms9	n.a.
US-LA-06	SNIB00012_0135	8_14_41 (CIR53#0814041)	sugarcane	2007-09-18	Ms9	n.a.
US-LA-06	SNIB00012_0136	8_14_42 (CIR53#0814042)	sugarcane	2007-09-18	Ms9	n.a.
US-LA-06	SNIB00012_0137	8_14_45 (CIR53#0814045)	sugarcane	2007-09-18	Ms9	n.a.
US-LA-06	SNIB00012_0138	8_14_46 (CIR53#0814046)	sugarcane	2007-09-18	Ms9	n.a.
US-LA-06	SNIB00012_0139	8_14_47 (CIR53#0814047)	sugarcane	2007-09-18	Ms9	n.a.
US-LA-07	SNIB00013_0102	lame 35 CBGP	sugarcane	2007-10-17	n.a.	H3	MSAM007-17	MG838311
US-LA-07	SNIB00013_0105	8_16_23 (CIR53#0816023)	sugarcane	2007-10-17	Ms9	H3	MSW015-13	KJ083201
US-LA-07	SNIB00013_0106	8_16_6 (CIR53#0816006)	sugarcane	2007-10-17	Ms9	H3	MSW014-13	KJ083202
US-LA-07	SNIB00013_0107	8_16_24 (CIR53#0816024)	sugarcane	2007-10-17	Ms9	H3	MSW016-13	KJ083200
US-LA-07	SNIB00013_0108	8_16_25 (CIR53#0816025)	sugarcane	2007-10-17	Ms9	H3	MSAM008-17	MG838310
US-LA-07	SNIB00013_0109	8_16_26 (CIR53#0816026)	sugarcane	2007-10-17	Ms9	H3	MSAM009-17	MG838309
US-LA-07	SNIB00013_0110	8_16_1 (CIR53#0816001)	sugarcane	2007-10-17	Ms9	n.a.
US-LA-07	SNIB00013_0111	8_16_2 (CIR53#0816002)	sugarcane	2007-10-17	Ms9	n.a.
US-LA-07	SNIB00013_0112	8_16_3 (CIR53#0816003)	sugarcane	2007-10-17	Ms9	n.a.
US-LA-07	SNIB00013_0113	8_16_4 (CIR53#0816004)	sugarcane	2007-10-17	Ms9	n.a.
US-LA-07	SNIB00013_0114	8_16_5 (CIR53#0816005)	sugarcane	2007-10-17	Ms9	n.a.
US-LA-07	SNIB00013_0115	8_16_7 (CIR53#0816007)	sugarcane	2007-10-17	Ms9	n.a.
US-LA-07	SNIB00013_0116	8_16_8 (CIR53#0816008)	sugarcane	2007-10-17	Ms9	n.a.
US-LA-07	SNIB00013_0117	8_16_9 (CIR53#0816009)	sugarcane	2007-10-17	Ms9	n.a.
US-LA-07	SNIB00013_0118	8_16_10 (CIR53#0816010)	sugarcane	2007-10-17	Ms9	n.a.
US-LA-07	SNIB00013_0119	8_16_11 (CIR53#0816011)	sugarcane	2007-10-17	Ms9	n.a.
US-LA-07	SNIB00013_0120	8_16_12 (CIR53#0816012)	sugarcane	2007-10-17	Ms9	n.a.
US-LA-07	SNIB00013_0121	8_16_13 (CIR53#0816013)	sugarcane	2007-10-17	Ms9	n.a.
US-LA-07	SNIB00013_0122	8_16_14 (CIR53#0816014)	sugarcane	2007-10-17	Ms9	n.a.
US-LA-07	SNIB00013_0123	8_16_15 (CIR53#0816015)	sugarcane	2007-10-17	Ms9	n.a.
US-LA-07	SNIB00013_0124	8_16_16 (CIR53#0816016)	sugarcane	2007-10-17	Ms9	n.a.
US-LA-07	SNIB00013_0125	8_16_17 (CIR53#0816017)	sugarcane	2007-10-17	Ms9	n.a.
US-LA-07	SNIB00013_0126	8_16_18 (CIR53#0816018)	sugarcane	2007-10-17	Ms9	n.a.
US-LA-07	SNIB00013_0127	8_16_19 (CIR53#0816019)	sugarcane	2007-10-17	Ms9	n.a.
US-LA-07	SNIB00013_0128	8_16_20 (CIR53#0816020)	sugarcane	2007-10-17	Ms9	n.a.
US-LA-07	SNIB00013_0129	8_16_21 (CIR53#0816021)	sugarcane	2007-10-17	Ms9	n.a.
US-LA-07	SNIB00013_0130	8_16_22 (CIR53#0816022)	sugarcane	2007-10-17	Ms9	n.a.
US-LA-07	SNIB00013_0131	8_16_27 (CIR53#0816027)	sugarcane	2007-10-17	Ms9	n.a.
US-LA-07	SNIB00013_0132	8_16_28 (CIR53#0816028)	sugarcane	2007-10-17	Ms9	n.a.
US-LA-07	SNIB00013_0133	8_16_29 (CIR53#0816029)	sugarcane	2007-10-17	Ms9	n.a.
US-LA-07	SNIB00013_0134	8_16_30 (CIR53#0816030)	sugarcane	2007-10-17	Ms9	n.a.
US-LA-07	SNIB00013_0135	8_16_31 (CIR53#0816031)	sugarcane	2007-10-17	Ms9	n.a.
US-LA-07	SNIB00013_0136	8_16_32 (CIR53#0816032)	sugarcane	2007-10-17	Ms9	n.a.
US-LA-08	SNIB00014_0102	lame 38 CBGP	sugarcane	2007-10-18	Ms9	H3	MSAM010-17	MG838308
US-LA-08	SNIB00014_0105	8_28_9 (CIR53#0828009)	sugarcane	2007-10-18	Ms9	H3	MSAM011-17	MG838307
US-LA-08	SNIB00014_0106	8_28_17 (CIR53#0828017)	sugarcane	2007-10-18	Ms9	H3	MSAM012-17	MG838306
US-LA-08	SNIB00014_0107	8_28_25 (CIR53#0828025)	sugarcane	2007-10-18	Ms9	H3	MSAM013-17	MG838305
US-LA-08	SNIB00014_0110	8_28_1 (CIR53#0828001)	sugarcane	2007-10-18	Ms9	n.a.
US-LA-08	SNIB00014_0111	8_28_2 (CIR53#0828002)	sugarcane	2007-10-18	Ms9	n.a.
US-LA-08	SNIB00014_0112	8_28_3 (CIR53#0828003)	sugarcane	2007-10-18	Ms9	n.a.
US-LA-08	SNIB00014_0113	8_28_4 (CIR53#0828004)	sugarcane	2007-10-18	Ms9	n.a.
US-LA-08	SNIB00014_0114	8_28_5 (CIR53#0828005)	sugarcane	2007-10-18	Ms9	n.a.
US-LA-08	SNIB00014_0115	8_28_6 (CIR53#0828006)	sugarcane	2007-10-18	Ms9	n.a.
US-LA-08	SNIB00014_0116	8_28_7 (CIR53#0828007)	sugarcane	2007-10-18	Ms9	n.a.
US-LA-08	SNIB00014_0117	8_28_8 (CIR53#0828008)	sugarcane	2007-10-18	Ms9	n.a.
US-LA-08	SNIB00014_0118	8_28_10 (CIR53#0828010)	sugarcane	2007-10-18	Ms9	n.a.
US-LA-08	SNIB00014_0119	8_28_11 (CIR53#0828011)	sugarcane	2007-10-18	Ms9	n.a.
US-LA-08	SNIB00014_0120	8_28_12 (CIR53#0828012)	sugarcane	2007-10-18	Ms9	n.a.
US-LA-08	SNIB00014_0121	8_28_13 (CIR53#0828013)	sugarcane	2007-10-18	Ms9	n.a.
US-LA-08	SNIB00014_0122	8_28_14 (CIR53#0828014)	sugarcane	2007-10-18	Ms9	n.a.
US-LA-08	SNIB00014_0123	8_28_15 (CIR53#0828015)	sugarcane	2007-10-18	Ms9	n.a.
US-LA-08	SNIB00014_0124	8_28_16 (CIR53#0828016)	sugarcane	2007-10-18	Ms9	n.a.
US-LA-08	SNIB00014_0125	8_28_18 (CIR53#0828018)	sugarcane	2007-10-18	Ms9	n.a.
US-LA-08	SNIB00014_0126	8_28_19 (CIR53#0828019)	sugarcane	2007-10-18	Ms9	n.a.
US-LA-08	SNIB00014_0127	8_28_20 (CIR53#0828020)	sugarcane	2007-10-18	Ms9	n.a.
US-LA-08	SNIB00014_0128	8_28_21 (CIR53#0828021)	sugarcane	2007-10-18	Ms9	n.a.
US-LA-08	SNIB00014_0129	8_28_23 (CIR53#0828023)	sugarcane	2007-10-18	Ms9	n.a.
US-LA-08	SNIB00014_0130	8_28_24 (CIR53#0828024)	sugarcane	2007-10-18	Ms9	n.a.
US-LA-08	SNIB00014_0131	8_28_26 (CIR53#0828026)	sugarcane	2007-10-18	Ms9	n.a.
US-LA-08	SNIB00014_0132	8_28_27 (CIR53#0828027)	sugarcane	2007-10-18	Ms9	n.a.
US-LA-08	SNIB00014_0133	8_28_28 (CIR53#0828028)	sugarcane	2007-10-18	Ms9	n.a.
US-LA-08	SNIB00014_0134	8_28_29 (CIR53#0828029)	sugarcane	2007-10-18	Ms9	n.a.
US-LA-08	SNIB00014_0135	8_28_30 (CIR53#0828030)	sugarcane	2007-10-18	Ms9	n.a.
US-LA-08	SNIB00014_0136	8_28_31 (CIR53#0828031)	sugarcane	2007-10-18	Ms9	n.a.
US-LA-08	SNIB00014_0137	8_28_32 (CIR53#0828032)	sugarcane	2007-10-18	Ms9	n.a.
US-LA-09	SNIB00030_0101	8_2_1	sugarcane	2007-08-21	Ms9	n.a.
US-LA-09	SNIB00030_0102	8_2_2	sugarcane	2007-08-21	Ms9	n.a.
US-LA-09	SNIB00030_0103	8_2_3	sugarcane	2007-08-21	Ms9	n.a.
US-LA-09	SNIB00030_0104	8_2_4	sugarcane	2007-08-21	Ms9	n.a.
US-LA-09	SNIB00030_0105	8_2_5	sugarcane	2007-08-21	Ms9	n.a.
US-LA-10	SNIB00031_0101	8_4_1	sugarcane	2007-08-21	Ms9	n.a.
US-LA-10	SNIB00031_0102	8_4_2	sugarcane	2007-08-21	Ms9	n.a.
US-LA-10	SNIB00031_0103	8_4_3	sugarcane	2007-08-21	Ms9	n.a.
US-LA-10	SNIB00031_0104	8_4_4	sugarcane	2007-08-21	Ms9	n.a.
US-LA-10	SNIB00031_0105	8_4_5	sugarcane	2007-08-21	Ms9	n.a.
US-LA-11	SNIB00032_0101	8_7_1	sugarcane	2007-08-21	Ms9	n.a.
US-LA-11	SNIB00032_0102	8_7_2	sugarcane	2007-08-21	Ms9	n.a.
US-LA-11	SNIB00032_0103	8_7_3	sugarcane	2007-08-21	Ms9	n.a.
US-LA-11	SNIB00032_0104	8_7_4	sugarcane	2007-08-21	Ms9	n.a.
US-LA-11	SNIB00032_0105	8_7_5	sugarcane	2007-08-21	Ms9	n.a.
US-LA-12	SNIB00033_0101	8_9_1	sugarcane	2007-08-21	Ms9	n.a.
US-LA-12	SNIB00033_0103	8_9_3	sugarcane	2007-08-21	Ms9	n.a.
US-LA-12	SNIB00033_0104	8_9_4	sugarcane	2007-08-21	Ms9	n.a.
US-LA-12	SNIB00033_0105	8_9_5	sugarcane	2007-08-21	Ms9	n.a.
US-LA-13	SNIB00034_0101	8_11_1	sugarcane	2007-09-06	Ms9	n.a.
US-LA-13	SNIB00034_0102	8_11_2	sugarcane	2007-09-06	Ms9	n.a.
US-LA-13	SNIB00034_0103	8_11_3	sugarcane	2007-09-06	Ms9	n.a.
US-LA-13	SNIB00034_0104	8_11_4	sugarcane	2007-09-06	Ms9	n.a.
US-LA-13	SNIB00034_0105	8_11_5	sugarcane	2007-09-06	Ms9	n.a.
US-LA-14	SNIB00035_0101	8_12_1	sugarcane	2007-09-06	Ms9	n.a.
US-LA-14	SNIB00035_0102	8_12_2	sugarcane	2007-09-06	Ms9	n.a.
US-LA-14	SNIB00035_0103	8_12_3	sugarcane	2007-09-06	Ms9	n.a.
US-LA-14	SNIB00035_0104	8_12_4	sugarcane	2007-09-06	Ms9	n.a.
US-LA-14	SNIB00035_0105	8_12_5	sugarcane	2007-09-06	Ms9	n.a.
US-LA-15	SNIB00036_0101	8_13_1	sugarcane	2007-09-06	Ms9	n.a.
US-LA-15	SNIB00036_0102	8_13_2	sugarcane	2007-09-06	Ms9	n.a.
US-LA-15	SNIB00036_0103	8_13_3	sugarcane	2007-09-06	Ms9	n.a.
US-LA-15	SNIB00036_0104	8_13_4	sugarcane	2007-09-06	Ms9	n.a.
US-LA-15	SNIB00036_0105	8_13_5	sugarcane	2007-09-06	Ms9	n.a.
US-LA-16	SNIB00037_0101	8_15_1	sugarcane	2007-09-18	Ms9	n.a.
US-LA-16	SNIB00037_0102	8_15_2	sugarcane	2007-09-18	Ms9	n.a.
US-LA-16	SNIB00037_0103	8_15_3	sugarcane	2007-09-18	Ms9	n.a.
US-LA-16	SNIB00037_0104	8_15_4	sugarcane	2007-09-18	Ms9	n.a.
US-LA-16	SNIB00037_0105	8_15_5	sugarcane	2007-09-18	Ms9	n.a.
US-LA-17	SNIB00038_0101	8_17_1	sugarcane	2007-10-17	Ms9	n.a.
US-LA-17	SNIB00038_0102	8_17_2	sugarcane	2007-10-17	Ms9	n.a.
US-LA-17	SNIB00038_0103	8_17_3	sugarcane	2007-10-17	Ms9	n.a.
US-LA-17	SNIB00038_0104	8_17_4	sugarcane	2007-10-17	Ms9	n.a.
US-LA-17	SNIB00038_0105	8_17_5	sugarcane	2007-10-17	Ms9	n.a.
US-LA-18	SNIB00039_0101	8_18_1	sugarcane	2007-10-17	Ms9	n.a.
US-LA-18	SNIB00039_0102	8_18_2	sugarcane	2007-10-17	Ms9	n.a.
US-LA-18	SNIB00039_0103	8_18_3	sugarcane	2007-10-17	Ms9	n.a.
US-LA-18	SNIB00039_0104	8_18_4	sugarcane	2007-10-17	Ms9	n.a.
US-LA-18	SNIB00039_0105	8_18_5	sugarcane	2007-10-17	Ms9	n.a.
US-LA-19	SNIB00040_0101	8_19_1	sugarcane	2007-10-17	Ms9	n.a.
US-LA-19	SNIB00040_0102	8_19_2	sugarcane	2007-10-17	Ms9	n.a.
US-LA-19	SNIB00040_0103	8_19_3	sugarcane	2007-10-17	Ms9	n.a.
US-LA-19	SNIB00040_0104	8_19_4	sugarcane	2007-10-17	Ms102	n.a.
US-LA-19	SNIB00040_0105	8_19_5	sugarcane	2007-10-17	Ms9	n.a.
US-LA-20	SNIB00041_0101	8_20_1	sugarcane	2007-10-17	Ms9	n.a.
US-LA-20	SNIB00041_0102	8_20_2	sugarcane	2007-10-17	Ms9	n.a.
US-LA-20	SNIB00041_0103	8_20_3	sugarcane	2007-10-17	Ms9	n.a.
US-LA-20	SNIB00041_0104	8_20_4	sugarcane	2007-10-17	Ms9	n.a.
US-LA-20	SNIB00041_0105	8_20_5	sugarcane	2007-10-17	Ms9	n.a.
US-LA-21	SNIB00042_0101	8_21_1	sugarcane	2007-10-17	Ms9	n.a.
US-LA-21	SNIB00042_0102	8_21_2	sugarcane	2007-10-17	Ms9	n.a.
US-LA-21	SNIB00042_0103	8_21_3	sugarcane	2007-10-17	Ms9	n.a.
US-LA-21	SNIB00042_0104	8_21_4	sugarcane	2007-10-17	Ms9	n.a.
US-LA-21	SNIB00042_0105	8_21_5	sugarcane	2007-10-17	Ms9	n.a.
US-LA-22	SNIB00043_0101	8_22_1	sugarcane	2007-10-17	Ms9	n.a.
US-LA-22	SNIB00043_0102	8_22_2	sugarcane	2007-10-17	Ms9	n.a.
US-LA-22	SNIB00043_0103	8_22_3	sugarcane	2007-10-17	Ms9	n.a.
US-LA-22	SNIB00043_0104	8_22_4	sugarcane	2007-10-17	Ms9	n.a.
US-LA-22	SNIB00043_0105	8_22_5	sugarcane	2007-10-17	Ms9	n.a.
US-LA-23	SNIB00044_0101	8_23_1	sugarcane	2007-10-17	Ms9	n.a.
US-LA-23	SNIB00044_0102	8_23_2	sugarcane	2007-10-17	Ms9	n.a.
US-LA-23	SNIB00044_0103	8_23_3	sugarcane	2007-10-17	Ms9	n.a.
US-LA-23	SNIB00044_0104	8_23_4	sugarcane	2007-10-17	Ms9	n.a.
US-LA-23	SNIB00044_0105	8_23_5	sugarcane	2007-10-17	Ms9	n.a.
US-LA-24	SNIB00045_0101	8_24_1	sugarcane	2007-10-17	Ms9	n.a.
US-LA-24	SNIB00045_0102	8_24_2	sugarcane	2007-10-17	Ms9	n.a.
US-LA-24	SNIB00045_0103	8_24_3	sugarcane	2007-10-17	Ms9	n.a.
US-LA-24	SNIB00045_0104	8_24_4	sugarcane	2007-10-17	Ms9	n.a.
US-LA-24	SNIB00045_0105	8_24_5	sugarcane	2007-10-17	Ms9	n.a.
US-LA-25	SNIB00046_0101	8_25_1	sugarcane	2007-10-17	Ms9	n.a.
US-LA-25	SNIB00046_0102	8_25_2	sugarcane	2007-10-17	Ms9	n.a.
US-LA-25	SNIB00046_0103	8_25_3	sugarcane	2007-10-17	Ms9	n.a.
US-LA-25	SNIB00046_0104	8_25_4	sugarcane	2007-10-17	Ms9	n.a.
US-LA-25	SNIB00046_0105	8_25_5	sugarcane	2007-10-17	Ms9	n.a.
US-LA-26	SNIB00047_0101	8_26_1	sugarcane	2007-10-17	Ms9	n.a.
US-LA-26	SNIB00047_0102	8_26_2	sugarcane	2007-10-17	Ms9	n.a.
US-LA-26	SNIB00047_0103	8_26_3	sugarcane	2007-10-17	Ms9	n.a.
US-LA-26	SNIB00047_0104	8_26_4	sugarcane	2007-10-17	Ms9	n.a.
US-LA-26	SNIB00047_0105	8_26_5	sugarcane	2007-10-17	Ms9	n.a.
US-LA-27	SNIB00048_0101	8_27_1	sugarcane	2007-10-18	Ms9	n.a.
US-LA-27	SNIB00048_0102	8_27_2	sugarcane	2007-10-18	Ms9	n.a.
US-LA-27	SNIB00048_0103	8_27_3	sugarcane	2007-10-18	Ms9	n.a.
US-LA-27	SNIB00048_0104	8_27_4	sugarcane	2007-10-18	Ms9	n.a.
US-LA-27	SNIB00048_0105	8_27_5	sugarcane	2007-10-18	Ms9	n.a.
US-LA-29	SNIB00049_0101	8_29_1	sugarcane	2007-10-18	Ms9	n.a.
US-LA-29	SNIB00049_0102	8_29_2	sugarcane	2007-10-18	Ms9	n.a.
US-LA-29	SNIB00049_0103	8_29_3	sugarcane	2007-10-18	Ms9	n.a.
US-LA-29	SNIB00049_0104	8_29_4	sugarcane	2007-10-18	Ms9	n.a.
US-LA-29	SNIB00049_0105	8_29_5	sugarcane	2007-10-18	Ms9	n.a.
US-LA-30	SNIB00050_0101	8_30_1	sugarcane	2007-10-18	Ms9	n.a.
US-LA-30	SNIB00050_0102	8_30_2	sugarcane	2007-10-18	Ms9	n.a.
US-LA-30	SNIB00050_0103	8_30_3	sugarcane	2007-10-18	Ms9	n.a.
US-LA-30	SNIB00050_0104	8_30_4	sugarcane	2007-10-18	Ms9	n.a.
US-LA-30	SNIB00050_0105	8_30_5	sugarcane	2007-10-18	Ms9	n.a.
US-TX-01	SNIB00074_0101	SCA-TX-GS-VS-002; lame 40 3P	sorghum	2014-05-20	Ms50	H1	MSAM014-17	MG838304
US-TX-01	SNIB00074_0102	SCA-TX-GS-VS-001	sorghum	2014-05-20	Ms50	n.a.
US-TX-02	SNIB00075_0101	SCA-TX-GS-VS-004 (Voucher # 76) ; lame 41 3P	grain sorghum	2014-06-11	Ms50	H1	MSAM015-17	MG838303
US-TX-02	SNIB00075_0102	SCA-TX-GS-VS-003	grain sorghum	2014-06-11	Ms50	H1	MSAM016-17	MG838302
US-TX-03	SNIB00076_0101	SCA-TX-GS-006 (Voucher # 77) ; lame 42 3P	sorghum	2014-05-20	Ms50	H1	MSAM017-17	MG838301
US-TX-03	SNIB00076_0102	SCA-TX-GS-VS-005	sorghum	2014-05-20	Ms50	H1	MSAM018-17	MG838300
US-TX-04	SNIB00077_0101	SCA-TX-GS-VS-008 (Voucher # 100) ; lame 43 3P	Haygrazer / Forage Sorghum	2013-11-13	Ms50	n.a.
US-TX-04	SNIB00077_0102	SCA-TX-GS-VS-007	Haygrazer / Forage Sorghum	2013-11-13	Ms50	H1	MSAM019-17	MG838299
US-TX-05	SNIB00078_0101	SCA-TX-GS-VS-010 (Voucher # 102) ; lame 44 3P	Haygrazer / Forage Sorghum	2014-06-13	Ms50	H1	MSAM020-17	MG838298
US-TX-01	SNIB00080_0101	SCA-TX-GS-VS-077; lame 56 3P	sorghum	2014-05-20	Ms50	H1	MSAM021-17	MG838297
US-TX-06	SNIB00081_0101	SCA-TX-JG-VS-011 ; lame 57 3P	Johnsongrass	2013-11-13	Ms50	n.a.
US-TX-06	SNIB00082_0101	SCA-TX-JG-VS-012 ; lame 58 3P	Johnsongrass	2013-11-13	Ms50	n.a.
US-TX-07	SNIB00083_0101	SCA-TX-JG-VS-013 ; lame 59 3P	Johnsongrass	2014-08-10	Ms50	H1	MSAM022-17	MG838296
US-TX-07	SNIB00083_0102	SCA-TX-JG-VS-014	Johnsongrass	2014-08-10	Ms50	H1	MSAM023-17	MG838295
US-TX-08	SNIB00084_0101	SCA-TX-JG-VS-015 ; lame 60 3P	Johnsongrass	2014-07-20	Ms50	n.a.
US-TX-10	SNIB00087_0101	SCA-TX-JG-VS-019	Johnsongrass	2013-09-11	Ms50	H1	MSAM024-17	MG838294
US-OK-01	SNIB00088_0101	SCA-OK-JG-VS-021	Johnsongrass	2014-07-15	Ms50	n.a.
US-OK-01	SNIB00089_0101	SCA-OK-JG-VS-022	Johnsongrass	2014-07-15	Ms50	n.a.
US-OK-01	SNIB00090_0101	SCA-OK-JG-VS-023	Johnsongrass	2014-07-15	Ms50	n.a.
US-OK-01	SNIB00091_0101	SCA-OK-JG-VS-024	Johnsongrass	2014-07-15	Ms50	n.a.
US-OK-02	SNIB00093_0102	SCA-OK-GS-VS-026	sorghum	2013-09-10	Ms50	n.a.
US-OK-02	SNIB00093_0103	SCA-OK-GS-VS-027	sorghum	2013-09-10	Ms50	n.a.
US-OK-02	SNIB00093_0104	SCA-OK-GS-VS-094	sorghum	2013-09-10	Ms50	n.a.
US-OK-02	SNIB00093_0105	SCA-OK-GS-VS-095	sorghum	2013-09-10	Ms50	n.a.
US-OK-02	SNIB00094_0101	SCA-OK-GS-VS-029 ; lame 64 3P	sorghum	2013-09-10	Ms50	n.a.
US-OK-03	SNIB00095_0101	SCA-OK-GS-VS-030	grain sorghum	2014-07-15	Ms50	H1	MSAM025-17	MG838293
US-OK-03	SNIB00096_0101	SCA-OK-GS-VS-031	grain sorghum	2014-07-15	Ms50	H1	MSAM026-17	MG838292
US-OK-02	SNIB00097_0101	SCA-OK-GS-VS-054 ; lame 65 3P	sorghum	2013-09-10	Ms50	n.a.
US-OK-02	SNIB00098_0101	SCA-OK-GS-VS-078 ; lame 66 3P	sorghum	2013-09-10	Ms50	H1	MSAM027-17	MG838291
US-OK-03	SNIB00099_0101	SCA-OK-GS-VS-079 ; lame 67 3P	grain sorghum	2014-07-15	Ms50	n.a.
US-AL-01	SNIB00100_0101	SCA-AL-GS-VS-032 ; lame 68 3P	grain sorghum	2014-08-15	Ms50	H1	MSAM028-17	MG838290
US-AL-01	SNIB00101_0101	SCA-AL-GS-VS-033	grain sorghum	2014-08-15	Ms50	H1	MSAM029-17	MG838289
US-AL-01	SNIB00102_0101	SCA-AL-GS-VS-034	grain sorghum	2014-08-15	Ms50	n.a.
US-AL-02	SNIB00103_0101	SCA-AL-GS-VS-035 ; lame 69 3P	grain sorghum	2015-06-18	n.a.	H1	MSAM030-17	MG838288
US-AL-02	SNIB00104_0101	SCA-AL-GS-VS-036	grain sorghum	2015-06-18	Ms50	H1	MSAM031-17	MG838287
US-AL-02	SNIB00105_0101	SCA-AL-GS-VS-037	grain sorghum	2015-06-18	Ms50	n.a.
US-AL-03	SNIB00106_0101	SCA-AL-JG-VS-038_137	Johnsongrass	2015-06-24	Ms50	n.a.
US-AL-03	SNIB00107_0101	SCA-AL-JG-VS-039_137	Johnsongrass	2015-06-24	Ms50	H1	MSAM032-17	MG838286
US-AL-03	SNIB00108_0101	SCA-AL-JG-VS-040_137	Johnsongrass	2015-06-24	Ms50	n.a.
US-AL-04	SNIB00109_0101	SCA-AL-JG-VS-041 ; lame 70 3P	Johnsongrass	2015-06-15	Ms50	n.a.
US-AL-04	SNIB00110_0101	SCA-AL-JG-VS-042	Johnsongrass	2015-06-15	Ms50	H1	MSAM033-17	MG838285
US-AL-04	SNIB00111_0101	SCA-AL-JG-VS-043	Johnsongrass	2015-06-15	Ms50	n.a.
US-LA-31	SNIB00112_0101	SCA-LA-GS-VS-046 ; lame 71 3P	grain sorghum	2014-07-30	Ms50	H1	MSAM034-17	MG838284
US-LA-31	SNIB00112_0102	SCA-LA-GS-VS-044	grain sorghum	2014-07-30	Ms50	n.a.
US-LA-31	SNIB00112_0103	SCA-LA-GS-VS-045	grain sorghum	2014-07-30	Ms50	n.a.
US-LA-31	SNIB00113_0101	SCA-LA-GS-VS-047 ; lame 72 3P	grain sorghum	2014-07-30	Ms50	H1	MSAM035-17	MG838283
US-LA-31	SNIB00114_0101	SCA-LA-GS-VS-055	grain sorghum	2014-07-30	Ms50	n.a.
US-LA-31	SNIB00115_0101	SCA-LA-GS-VS-056	grain sorghum	2014-07-30	Ms50	n.a.
US-LA-31	SNIB00116_0101	SCA-LA-GS-VS-057	grain sorghum	2014-07-30	Ms50	n.a.
US-LA-31	SNIB00117_0101	SCA-LA-GS-VS-081 ; lame 73 3P	grain sorghum	2014-07-30	Ms50	H1	MSAM036-17	MG838282
US-LA-38	SNIB00118_0101	SCA-LA-JG-VS-049 ; lame 74 3P	Johnsongrass	2014-01-01	Ms50	H1	MSAM037-17	MG838281
US-LA-33	SNIB00119_0101	SCA-LA-JG-VS-052 ; lame 75 3P	Johnsongrass	2014-07-28	Ms50	n.a.
US-LA-34	SNIB00120_0101	SCA-LA-JG-VS-053 ; lame 76 3P	Johnsongrass	2014-07-28	Ms50	H6	MSAM038-17	MG838280
US-LA-34	SNIB00120_0102	SCA-LA-JG-VS-050	Johnsongrass	2014-07-28	Ms50	n.a.
US-LA-34	SNIB00120_0103	SCA-LA-JG-VS-051	Johnsongrass	2014-07-28	Ms50	n.a.
US-LA-33	SNIB00121_0101	SCA-LA-JG-VS-058 ; lame 77 3P	Johnsongrass	2014-07-28	Ms50	n.a.
US-LA-34	SNIB00122_0101	SCA-LA-JG-VS-059	Johnsongrass	2014-07-28	Ms50	n.a.
US-LA-32	SNIB00123_0101	SCA-LA-JG-VS-060	Johnsongrass	2014-03-17	Ms52	n.a.
US-LA-39	SNIB00124_0101	SCA-LA-JG-VS-080 ; lame 78 3P	Johnsongrass	2014-01-01	Ms50	H1	MSAM039-17	MG838279
MEX-01	SNIB00125_0101	SCA-MX-C-VS-062	maize	2015-08-20	n.a.	H1	MSAM040-17	MG838278
MEX-01	SNIB00126_0101	SCA-MX-C-VS-063	maize	2015-08-20	Ms50	n.a.
MEX-02	SNIB00127_0101	SCA-MX-GS-VS-064	grain sorghum	2015-08-20	Ms50	n.a.
MEX-02	SNIB00128_0101	SCA-MX-GS-VS-065	grain sorghum	2015-08-20	Ms50	n.a.
MEX-02	SNIB00129_0101	SCA-MX-GS-VS-066	grain sorghum	2015-08-20	Ms50	H1	MSAM041-17	MG838277
US-TX-05	SNIB00140_0101	SCA-TX-GS-VS-009 ; lame 55 3P	Haygrazer / Forage Sorghum	2014-06-13	Ms50	H1	MSAM042-17	MG838276
US-AL-05	SNIB00141_0101	SCA-AL-SC-1190	sugarcane	2014-08-15	Ms50	H6	MSAM043-17	MG838275
US-FL-01	SNIB00142_0101	SCA-FL-SC-294	sugarcane	2013-12-18	Ms50	H1	MSAM044-17	MG838274
US-FL-01	SNIB00143_0101	SCA-FL-SC-297	sugarcane	2013-12-18	Ms50	H1	MSAM045-17	MG838273
US-LA-35	SNIB00144_0101	SCA-LA-SC-40	sugarcane	2014-06-11	Ms9	n.a.
US-LA-35	SNIB00145_0101	SCA-LA-SC-58	sugarcane	2014-06-11	Ms102	n.a.
US-TX-11	SNIB00146_0101	SCA-TX-SC-532	sugarcane	2013-2014	Ms50	n.a.
US-TX-11	SNIB00147_0101	SCA-TX-SC-535	sugarcane	2013-2014	Ms50	n.a.
US-AL-06	SNIB00149_0101	SCA-AL-SC-1188	sugarcane	2014-08-15	Ms50	n.a.
US-OK-04	SNIB00150_0101	SCA-OK-GS-VS-082	grain sorghum	2013-2014	Ms50	n.a.
US-TN-01	SNIB00151_0101	SCA-TN-GS-VS-084	grain sorghum	2014-08-20	Ms50	H1	MSAM046-17	MG838272
US-TN-01	SNIB00151_0102	SCA-TN-GS-VS-085	grain sorghum	2014-08-20	Ms50	H1	MSAM047-17	MG838271
US-TN-01	SNIB00151_0103	SCA-TN-GS-VS-086	grain sorghum	2014-08-20	Ms50	n.a.
US-TN-01	SNIB00151_0104	SCA-TN-GS-VS-087	grain sorghum	2014-08-20	Ms50	n.a.
US-TN-02	SNIB00152_0101	SCA-TN-SS-VS-088	sweet sorghum	2014-09-26	Ms50	H1	MSAM048-17	MG838270
US-TN-02	SNIB00152_0102	SCA-TN-SS-VS-089	sweet sorghum	2014-09-26	Ms50	H1	MSAM049-17	MG838269
US-TN-02	SNIB00152_0103	SCA-TN-SS-VS-090	sweet sorghum	2014-09-26	Ms50	n.a.
US-TN-02	SNIB00152_0104	SCA-TN-SS-VS-091	sweet sorghum	2014-09-26	Ms50	n.a.
US-TN-02	SNIB00152_0105	SCA-TN-SS-VS-092	sweet sorghum	2014-09-26	Ms50	n.a.
US-TX-14	SNIB00157_0104	SCA-TX-SC-VS-106	sugarcane	2015-09-25	Ms50	n.a.
US-TX-15	SNIB00158_0104	SCA-TX-SC-VS-111	sugarcane	2015-09-28	Ms50	n.a.
US-TX-15	SNIB00158_0105	SCA-TX-SC-VS-112	sugarcane	2015-09-28	Ms50	n.a.
US-LA-36	SNIB00159_0101	SCA-LA-SC-VS-113	sugarcane	2013-2014	Ms50	H1	MSAM050-17	MG838268
US-LA-36	SNIB00159_0102	SCA-LA-SC-VS-114	sugarcane	2013-2014	Ms50	n.a.
US-LA-36	SNIB00159_0103	SCA-LA-SC-VS-115	sugarcane	2013-2014	Ms50	n.a.
US-LA-36	SNIB00159_0104	SCA-LA-SC-VS-116	sugarcane	2013-2014	Ms9	H3	MSAM051-17	MG838267
US-LA-36	SNIB00159_0106	SCA-LA-SC-VS-118	sugarcane	2013-2014	Ms50	n.a.
US-LA-36	SNIB00159_0108	SCA-LA-SC-VS-120	sugarcane	2013-2014	Ms50	n.a.
US-LA-36	SNIB00159_0109	SCA-LA-SC-VS-121	sugarcane	2013-2014	Ms50	n.a.
US-LA-36	SNIB00159_0110	SCA-LA-SC-VS-122	sugarcane	2013-2014	Ms50	n.a.
US-LA-37	SNIB00160_0101	SCA-LA-JG-VS-048	Johnsongrass	2014-01-01	Ms50	n.a.
US-LA-32	SNIB00161_0101	SCA-LA-JG-VS-102	Johnsongrass	2014-03-17	Ms50	H1	MSAM052-17	MG838266
US-LA-40	SNIB00163_0101	8_1_1	sugarcane	2007-08-21	Ms9	n.a.
US-LA-40	SNIB00163_0102	8_1_2	sugarcane	2007-08-21	Ms9	n.a.
US-LA-40	SNIB00163_0103	8_1_3	sugarcane	2007-08-21	Ms9	n.a.
US-LA-40	SNIB00163_0104	8_1_4	sugarcane	2007-08-21	Ms9	n.a.
US-LA-40	SNIB00163_0105	8_1_5	sugarcane	2007-08-21	Ms9	n.a.
US-LA-41	SNIB00165_0101	SCA-LA-GS-70	grain sorghum	2014-06-14	Ms50	n.a.
US-LA-42	SNIB00166_0101	SCA-LA-JG-98	Johnsongrass	2014-04-10	Ms57	n.a.
US-LA-43	SNIB00167_0101	SCA-LA-JG-117	Johnsongrass	2014-03-13	Ms50	H1	MSAM053-17	MG838265
US-LA-44	SNIB00168_0101	SCA-LA-GS-150	grain sorghum	2014-07-30	Ms50	H1	MSAM054-17	MG838264
US-LA-44	SNIB00170_0101	SCA-LA-GS-168	grain sorghum	2014-07-30	Ms57	H1	MSAM055-17	MG838263
US-TN-03	SNIB00171_0101	SCA-TN-GS-245	grain sorghum	2014-08-27	Ms50	H1	MSAM056-17	MG838262
US-TN-03	SNIB00172_0101	SCA-TN-GS-250	grain sorghum	2014-08-27	Ms50	H1	MSAM057-17	MG838261
US-TN-03	SNIB00173_0101	SCA-TN-GS-251	grain sorghum	2014-08-27	Ms50	n.a.
US-TN-04	SNIB00174_0101	SCA-TN-GS-253	grain sorghum	2014-08-26	Ms50	H1	MSAM058-17	MG838260
US-TN-04	SNIB00175_0101	SCA-TN-GS-257	grain sorghum	2014-08-26	Ms50	H1	MSAM059-17	MG838259
US-LA-45	SNIB00176_0101	SCA-LA-SC-279	sugarcane	2014-07-28	Ms50	H1	MSAM060-17	MG838258
US-FL-02	SNIB00177_0101	SCA-FL-SC-297	sugarcane	2013-12-18	Ms50	n.a.
US-FL-02	SNIB00178_0101	SCA-FL-SC-302	sugarcane	2013-12-18	Ms50	H1	MSAM061-17	MG838257
US-AL-07	SNIB00179_0101	SCA-AL-GS-317	grain sorghum	2014-08-15	Ms50	H1	MSAM062-17	MG838256
US-AL-07	SNIB00180_0101	SCA-AL-GS-319	grain sorghum	2014-08-15	Ms50	H1	MSAM063-17	MG838255
US-AL-07	SNIB00181_0101	SCA-AL-GS-322	grain sorghum	2014-08-15	Ms57	n.a.
US-AL-07	SNIB00182_0101	SCA-AL-GS-323	grain sorghum	2014-08-15	Ms57	n.a.
US-AL-07	SNIB00183_0101	SCA-AL-GS-326	grain sorghum	2014-08-15	Ms57	n.a.
US-OK-05	SNIB00184_0101	SCA-OK-JG-392	Johnsongrass	2013-09-10	Ms50	H1	MSAM064-17	MG838254
US-OK-05	SNIB00185_0101	SCA-OK-JG-396	Johnsongrass	2013-09-10	Ms50	n.a.
US-OK-06	SNIB00186_0101	SCA-OK-JG-401	Johnsongrass	2014-07-15	Ms50	H1	MSAM066-17	MG838253
US-OK-06	SNIB00187_0101	SCA-OK-JG-402	Johnsongrass	2014-07-15	Ms57	n.a.
US-AL-08	SNIB00188_0101	SCA-AL-SC-464	sugarcane	2014-08-15	Ms50	H1	MSAM068-17	MG838251
US-AR-04	SNIB00189_0101	SCA-AR-JG-492	Johnsongrass	2014-09-03	Ms50	H1	MSAM069-17	MG838250
US-AR-04	SNIB00190_0101	SCA-AR-JG-494	Johnsongrass	2014-09-03	Ms50	n.a.
US-AR-03	SNIB00191_0101	SCA-AR-GS-514	grain sorghum	2014-08-14	Ms50	n.a.
US-AR-03	SNIB00192_0101	SCA-AR-GS-516	grain sorghum	2014-08-14	Ms50	H1	MSAM072-17	MG838247
US-TX-17	SNIB00193_0101	SCA-TX-JG-560	Johnsongrass	2013-11-13	Ms50	n.a.
US-GA-01	SNIB00194_0102	Tifton; Johnsongrass	Johnsongrass	2016-10-17	Ms51	n.a.
US-GA-01	SNIB00194_0103	Tifton; Johnsongrass	Johnsongrass	2016-10-17	n.a.	H1	MSAM073-17	MG838246
US-GA-01	SNIB00194_0104	Tifton; Johnsongrass	Johnsongrass	2016-10-17	Ms53	n.a.
US-GA-01	SNIB00194_0105	Tifton; Johnsongrass	Johnsongrass	2016-10-17	Ms56	n.a.
US-GA-02	SNIB00195_0101	Tifton; Grain sorghum	sorghum	2016-10-17	Ms53	n.a.
US-GA-02	SNIB00195_0102	Tifton; Grain sorghum	sorghum	2016-10-17	Ms53	n.a.
US-GA-02	SNIB00195_0103	Tifton; Grain sorghum	sorghum	2016-10-17	Ms54	n.a.
US-GA-02	SNIB00195_0104	Tifton; Grain sorghum	sorghum	2016-10-17	Ms53	n.a.
US-GA-02	SNIB00195_0105	Tifton; Grain sorghum	sorghum	2016-10-17	Ms53	H1	MSAM074-17	MG838245
US-AL-09	SNIB00196_0101	ALSOAU_MT	sorghum	2015-10-21	n.a.	H1	MSAM075-17	KX453783
US-AL-10	SNIB00197_0101	ALJOTA_MT	Johnsongrass	2016-06-07	n.a.	H1	MSAM076-17	KX453784
US-AL-11	SNIB00198_0101	ALSUAU	sugarcane	2016-07-09	n.a.	H1	MSAM077-17	MG838242
US-LA-46	SNIB00199_0101	LASU06	sugarcane	2016-07-01	n.a.	H3	MSAM078-17	MG838241
US-LA-28	SNIB00200_0101	LASU	sugarcane	2016-07-01	n.a.	H1	MSAM079-17	MG838240
US-FL-03	SNIB00201_0101	Sugarcane|Florida, USA	sugarcane	2013-11-20	n.a.	H3	MSAM080-17	MG838239
US-FL-04	SNIB00202_0101	Sorghum|Florida, USA	sorghum	2013-11-20	n.a.	H3	MSAM081-17	MG838238
US-TX-18	SNIB00203_0101	Sorghum|Texas, USA	sorghum	2013-07-19	n.a.	H1	MSAM082-17	MG838237
US-CA-01	SNIB00204_0102	SCA-CA-GS-VS-138	grain sorghum	2016-11-01	Ms50	n.a.
US-CA-01	SNIB00204_0103	SCA-CA-GS-VS-139	grain sorghum	2016-11-01	Ms50	H1	MSAM083-17	MG838236
US-CA-01	SNIB00204_0104	SCA-CA-GS-VS-140	grain sorghum	2016-11-01	Ms50	n.a.
US-CA-02	SNIB00205_0104	SCA-CA-GS-VS-145	grain sorghum	2016-11-03	Ms55	H1	MSAM084-17	MG838235
PER-01	SNIB00206_0102	SCA-PE-SC-VS-148	sugarcane	2016-10-22	Ms11	n.a.
PER-01	SNIB00206_0107	SCA-PE-SC-VS-153	sugarcane	2016-10-22	Ms24	H2	MSAM085-17	MG838234
PER-01	SNIB00206_0108	SCA-PE-SC-VS-154	sugarcane	2016-10-22	Ms24	H2	MSAM086-17	MG838233
PER-01	SNIB00206_0109	SCA-PE-SC-VS-155	sugarcane	2016-10-22	Ms24	H2	MSAM087-17	MG838232
HTI-01	SNIB00211_0101	M 29/12 302	grain sorghum	2016-09-01	Ms50	H1	MSAM088-17	MG838231
HTI-01	SNIB00211_0102	M 29/12 302	grain sorghum	2016-09-01	Ms50	H1	MSAM089-17	MG838230
HTI-01	SNIB00211_0103	M 29/12 302	grain sorghum	2016-09-01	Ms50	H1	MSAM090-17	MG838229
HTI-01	SNIB00211_0104	M 29/12 302	grain sorghum	2016-09-01	Ms50	H1	MSAM091-17	MG838228
HTI-01	SNIB00211_0105	M 29/12 302	grain sorghum	2016-09-01	Ms50	H1	MSAM092-17	MG838227
HTI-02	SNIB00212_0101	29/12 001	grain sorghum	2016-09-01	Ms50	H1	MSAM093-17	MG838226
HTI-02	SNIB00212_0102	29/12 001	grain sorghum	2016-09-01	Ms50	H1	MSAM094-17	MG838225
HTI-02	SNIB00212_0103	29/12 001	grain sorghum	2016-09-01	Ms50	H1	MSAM095-17	MG838224
HTI-02	SNIB00212_0104	29/12 001	grain sorghum	2016-09-01	Ms50	H1	MSAM096-17	MG838223
HTI-03	SNIB00213_0101	site 1 _Titanyen	grain sorghum	2016-09-01	Ms50	H1	MSAM097-17	MG838222
HTI-03	SNIB00213_0102	site 1 _Titanyen	grain sorghum	2016-09-01	Ms50	H1	MSAM098-17	MG838221
HTI-04	SNIB00214_0101	site 2_Route 9	grain sorghum	2016-09-01	Ms50	H1	MSAM099-17	MG838220
GLP-06	SNIB00215_0101	1	sugarcane	2017-01-20	Ms11	H2	MSAM100-17	MG838219
GLP-06	SNIB00215_0102	1	sugarcane	2017-01-20	Ms11	H2	MSAM101-17	MG838218
GLP-07	SNIB00216_0101	2	sugarcane	2017-01-20	Ms11	H2	MSAM102-17	MG838217
GLP-07	SNIB00216_0102	2	sugarcane	2017-01-20	n.a.	H2	MSAM103-17	MG838216
GLP-08	SNIB00217_0101	3	sugarcane	2017-01-20	Ms11	H2	MSAM104-17	MG838215
GLP-08	SNIB00217_0102	3	sugarcane	2017-01-20	Ms11	H2	MSAM105-17	MG838214
GLP-09	SNIB00218_0101	4	sugarcane	2017-01-20	Ms11	H2	MSAM106-17	MG838213
GLP-09	SNIB00218_0102	4	sugarcane	2017-01-20	Ms11	H2	MSAM107-17	MG838212
PRI-01	SNIB00227_0101	G1-A	grain sorghum	2017-02-21	Ms50	H1	MSAM108-17	MG838211
PRI-01	SNIB00227_0201	G1-B	grain sorghum	2017-02-21	Ms50	n.a.
PRI-01	SNIB00227_0301	G1-C	grain sorghum	2017-02-21	Ms50	n.a.
PRI-01	SNIB00227_0401	G1-D	grain sorghum	2017-02-21	Ms50	n.a.
PRI-01	SNIB00227_0501	G1-E	grain sorghum	2017-02-21	Ms50	n.a.
PRI-02	SNIB00228_0101	G2-A	grain sorghum	2017-02-21	Ms50	H1	MSAM109-17	MG838210
PRI-02	SNIB00228_0102	G2-A	grain sorghum	2017-02-21	Ms50	n.a.
PRI-02	SNIB00228_0201	G2-B	grain sorghum	2017-02-21	Ms50	n.a.
PRI-02	SNIB00228_0202	G2-B	grain sorghum	2017-02-21	Ms50	n.a.
PRI-02	SNIB00228_0301	G2-C	grain sorghum	2017-02-21	Ms50	n.a.
PRI-03	SNIB00229_0101	I1-A	grain sorghum	2017-02-22	Ms50	H1	MSAM110-17	MG838209
PRI-03	SNIB00229_0102	I1-A	grain sorghum	2017-02-22	Ms50	n.a.
PRI-03	SNIB00229_0201	I1-B	grain sorghum	2017-02-22	Ms50	n.a.
PRI-03	SNIB00229_0301	I1-C	grain sorghum	2017-02-22	Ms50	n.a.
PRI-03	SNIB00229_0401	I1-D	grain sorghum	2017-02-22	Ms50	n.a.
PRI-04	SNIB00230_0101	I1-E	grain sorghum	2017-02-22	Ms50	H1	MSAM111-17	MG838208
PRI-04	SNIB00230_0102	I1-E	grain sorghum	2017-02-22	Ms50	n.a.
PRI-04	SNIB00230_0201	I1-F	grain sorghum	2017-02-22	Ms50	n.a.
PRI-04	SNIB00230_0202	I1-F	grain sorghum	2017-02-22	Ms50	n.a.
PRI-04	SNIB00230_0301	I1-G	grain sorghum	2017-02-22	Ms50	n.a.
